# Supplementary material for: Structural Characterization and Adsorption Properties of Dunino Raw Halloysite Mineral for Dye Removal from Water
Source: Materials (Basel). 2021 Jul 1;14(13):3676. doi: 10.3390/ma14133676 (PMC8269871; doi:10.3390/ma14133676)
Supplement: Supplementary file 1 [file materials-14-03676-s001.zip]

Archive with 1 entries (1 files):
- materials-1198283-Supplementary.pdf
